# Supplementary material for: Early indicators of microbial strain dysbiosis in the human gastrointestinal microbial community of certain healthy humans and hospitalized COVID-19 patients
Source: Sci Rep. 2022 Apr 21;12:6562. doi: 10.1038/s41598-022-10472-w (PMC9022020; doi:10.1038/s41598-022-10472-w)
Supplement: Supplementary file 1 — Supplementary Information 1. [file 41598_2022_10472_MOESM1_ESM.xml]

<?xml version="1.0" encoding="UTF-8"?>    
<!DOCTYPE author-meta-data SYSTEM "AUTHOR_META_DATA.dtd">
<author-meta-data>
  <author-contributions>
  </author-contributions>
  <author-list>
    <author>
      <author-affiliation>University of Alabama at Birmingham, Department of Genetics, Birmingham, AL, United States</author-affiliation>
      <author-name>Hyunmin Koo</author-name>
      <author-orcid>0000-0001-6630-2165</author-orcid>
    </author>
    <author>
      <author-affiliation>University of Alabama at Birmingham, Department of Cell, Developmental and Integrative Biology, Birmingham, AL, United States</author-affiliation>
      <author-name>Casey D Morrow</author-name>
      <author-orcid>null</author-orcid>
    </author>
  </author-list>
  <funding-details>
  </funding-details>
  <manuscript-title>Early indicators of microbial strain dysbiosis in the human gastrointestinal microbial community of certain healthy humans and hospitalized COVID-19 patients</manuscript-title>
</author-meta-data>
