# Supplementary material for: Early indicators of microbial strain dysbiosis in the human gastrointestinal microbial community of certain healthy humans and hospitalized COVID-19 patients
Source: Sci Rep. 2022 Apr 21;12:6562. doi: 10.1038/s41598-022-10472-w (PMC9022020; doi:10.1038/s41598-022-10472-w)
Supplement: Supplementary file 3 — Supplementary Information 3. [file 41598_2022_10472_MOESM3_ESM.xlsx]

## Sheet: Cover page
Description of Supplementary Data 1
Supplementary Table 1: PKS analysis on both subsampled and not subsampled sequence reads from the HMP data set. The table includes a value representing a total number of sample pairs, pairs that had 0 pathway differences. The average value along with a standard deviation was used to generate Supplementary Figure 1.
Supplementary Table 2: Sequence read information from (A) HMP, (B) Raymond et al., (C) Fukuyama et al., and (D) Zuo et al. data sets. To conduct the WSS and PKS analyses, all files were downloaded from the NCBI under accession numbers, PRJNA388263 for Fukuyama et al., and PRJNA624223 for Zuo et al.; from the European Nucleotide Archive under accession number, PRJEB8094 for Raymond et al.; from ht…

## Sheet: Supplementary Table 1
	Sequence reads
	Subsampled sequence reads (million)							Original reads (million)
	2.5 repeat 1	2.5 repeat 2	2.5 repeat 3	5 repeat 1	5 repeat 2	5 repeat 3	10	~50
Total number of sample pairs	27	27	27	33	34	35	37	39
Pairs had 0 Pathway differences	2	3	5	6	4	8	4	18
Pairs had 0 Pathway differences (%)	7.40741	11.1111	18.5185	18.1818	11.7647	22.8571	10.8108	46.1538
Average value for the repeated subsampling processes (%)	12.35			17.6			10.81	46.15
Standard deviation	5.65			5.56			0	0

## Sheet: Supplementary Table 2
(A) HMP data set				(B) Raymond et al. data set					(C) Fukuyama et al. data set					(D) Zuo et al. data set
Samples	Individual ID	Downloaded reads		Samples	Individual ID	Days	Downloaded reads		Samples	Individual ID	Days	Downloaded reads		Samples	Individual ID	Days	Downloaded reads
S2a	S2	53769964		P11-D0	P11	0	26098281		AAB-D0	AAB	0	3048629		C1-D5	C1	5	12704539
S2b		48644274		P11-D90		90	87004230		AAB-D1		1	2748788		C1-D9		9	142899343
S5a	S5	56717852		P20-D0	P20	0	53120664		AAB-D2		2	3047480		C1-D15		15	10954218
S5b		57231917		P20-D90		90	90006847		AAB-D8		8	2623693		C10-D0	C10	0	11118724
S7a	S7	62238412		P9-D0	P9	0	43326890		AAB-D14		14	2746323		C10-D2		2	15304603
S7b		53127592		P9-D90		90	80409400		AAB-D21		21	2559050		C10-D5		5	14021675
S10a	S10	60579449		P5-D0	P5	0	50416517		AAB-D28		28	2842074		C10-D10		10	6334377
S10b		24752602		P5-D90		90	96439080		AAB-D29		29	3024670		C8-D0	C8	0	12238736
S14a	S14	44918049		P10-D0	P10	0	48680484		AAB-D30		30	2154084		C8-D1		1	13897510
S14b		49541912		P10-D90		90	75038073		AAB-D31		31	3409486		C8-D3		3	14280314
S15a	S15	57421120		P3-D0	P3	0	51070342		AAB-D32		32	3025402		C8-D4		4	5589079
S15c		52808574		P3-D90		90	67630452		AAB-D33		33	2907154		C8-D6		6	8738432
S16a	S16	61020717		P15-D0	P15	0	76008043		AAB-D34		34	2596683		C8-D9		9	10831211
S16b		50982893		P15-D90		90	89807542		AAB-D42		42	2660902		C2-D0	C2	0	10172347
S17a	S17	54737259		P18-D0	P18	0	64215511		AAB-D49		49	3299616		C2-D2		2	11922311
S17b		58225917		P18-D90		90	74364095		AAB-D56		56	3385837		C6-D0	C6	0	10926274
S18a	S18	55463878		P13-D0	P13	0	44901684		AAB-D66		66	3653327		C6-D1		1	11130804
S18b		58700739		P13-D90		90	99851844		AAB-D67		67	3604170		C12-D0	C12	0	16623312
S19a	S19	60289323		P17-D0	P17	0	42961302		AAB-D68		68	3613864		C12-D1		1	10451799
S19b		57051966		P17-D90		90	88799946		AAB-D70		70	3780730		C14-D0	C14	0	10776976
S20a	S20	43538871		P14-D0	P14	0	71584153		AAB-D76		76	5287984		C14-D2		2	1359977
S20b		69025235		P14-D90		90	78499451		AAB-D86		86	2948177		C15-D4	C15	4	9149165
S21a	S21	54657361							AAG-D0	AAG	0	3862738		C15-D9		9	36009689
S21b		51555975							AAG-D14		14	3300209
S22a	S22	50454586							AAG-D21		21	6161025
S22b		54573760							AAG-D29		29	4203214
S23a	S23	50233735							AAG-D33		33	3439779
S23b		44998224							AAG-D34		34	2078397
S24a	S24	54741454							AAG-D35		35	15020676
S24b		48627358							AAG-D36		36	3372356
S28a	S28	50003681							AAG-D37		37	7040692
S28b		53626771							AAG-D42		42	8420993
S29a	S29	50425827							AAG-D49		49	4983941
S29b		55489371							AAG-D56		56	3931530
S31a	S31	54712135							AAI-D0	AAI	0	2735253
S31b		60825750							AAI-D1		1	4695039
S43a	S43	41046722							AAI-D2		2	4683363
S43b		48570833							AAI-D5		5	4656753
S48a	S48	62735211							AAI-D6		6	3674626
S48b		53212622							AAI-D7		7	2746164
S49a	S49	45070299							AAI-D14		14	4708323
S49b		52830622							AAI-D21		21	5406320
S51a	S51	67387087							AAI-D28		28	4897483
S51b		11083351							AAI-D34		34	3514053
S55a	S55	44004059							AAI-D35		35	4462451
S55b		46489535							AAI-D36		36	5201228
S57a	S57	40946097							AAI-D37		37	4680984
S57b		45231041							AAI-D38		38	3043413
S59a	S59	47609453							AAI-D42		42	3725562
S59b		49806486							AAN-D0	AAN	0	4701694
S60a	S60	59513738							AAN-D1		1	15251729
S60b		34055391							AAN-D2		2	10744151
S61a	S61	53233758							AAN-D8		8	2745885
S61b		55828003							AAN-D9		9	3456726
S62a	S62	52872663							AAN-D17		17	3372306
S62b		43579625							AAN-D21		21	3162928
S63a	S63	50229494							AAN-D26		26	6260370
S63b		46995718							AAN-D27		27	4766347
S64a	S64	50020866							AAP-D0	AAP	0	5238459
S64b		47633751							AAP-D1		1	3429079
S65a	S65	42462768							AAP-D3		3	4538199
S65b		43810408							AAP-D4		4	2974529
S66a	S66	31577655							AAP-D7		7	3513572
S66b		34599992							AAP-D21		21	4708992
S68a	S68	29360616							AAP-D62		62	2667118
S68b		56876854							AAP-D63		63	13035591
S69a	S69	49001269							AAP-D64		64	11218022
S69b		58367485							AAP-D65		65	7542400
S70a	S70	47117906							AAP-D66		66	3910043
S70b		49471387							AAP-D67		67	8058199
S72a	S72	51109164							AAD-D0	AAD	0	5504703
S72b		44798020							AAD-D1		1	5216119
S74a	S74	45828317							AAD-D9		9	6986906
S74b		53398256							AAD-D16		16	6850240
S75a	S75	41498499							AAD-D25		25	7180235
S75b		47188267							AAD-D51		51	4627246
S76a	S76	53857904
S76b		55112996
S85a	S85	58838275
S85b		45016391
S86a	S86	46551042
S86b		62495851
